# Supplementary material for: Rapid Molecular Identification of Scolytinae (Coleoptera: Curculionidae)
Source: Int J Mol Sci. 2019 Nov 26;20(23):5944. doi: 10.3390/ijms20235944 (PMC6929110; doi:10.3390/ijms20235944)
Supplement: Supplementary file 1 [file ijms-20-05944-s001.zip]

Archive with 1 entries (1 files):
- ijms-649776-supplementary.xlsx
