# Supplementary material for: Rapid Molecular Identification of Scolytinae (Coleoptera: Curculionidae)
Source: Int J Mol Sci. 2019 Nov 26;20(23):5944. doi: 10.3390/ijms20235944 (PMC6929110; doi:10.3390/ijms20235944)
Supplement: Supplementary file 1 [file ijms-20-05944-s001.zip › ijms-649776-supplementary.xlsx]

## Sheet: S1. DNA Extraction Methods
Protocols for the different DNA extraction methods
Isolation Step	Insect Extraction Protocol (N10)		Animal Tissue Extraction Protocol (A4)		Animal Tissue Extraction Protocol (A24)
	Reagents	Time of incubation or centrifugation	Reagents	Time of incubation or centrifugation	Reagents	Time of incubation or centrifugation
Buffer for Grinding	Ambrosia beetle + 180 µl 1x PBS		Ambrosia beetle + 180 µl buffer ATL		Ambrosia beetle + 180 µl buffer ATL
Lysis	20 µl proteinase K (20 mg/ml)	10 min (56C)	20 µl proteinase K (20 mg/ml)	4 h (56C)	20 µl proteinase K (20 mg/ml)	24 h (56C)
		200 rpm		200 rpm		200 rpm
Precipitation	200 µl buffer AL + 200 µl ethanol 100%	1 min	200 µl buffer AL + 200 µl ethanol 100%	1 min	200 µl buffer AL + 200 µl ethanol 100%	1 min
		6,000 rcf		6,000 rcf		6,000 rcf
Wash	500 µl buffer AW1	1 min	500 µl buffer AW1	1 min	500 µl buffer AW1	1 min
		6,000 rcf		6,000 rcf		6,000 rcf
	500 µl buffer AW2	3 min	500 µl buffer AW2	3 min	500 µl buffer AW2	3 min
		19,000 rcf +		19,000 rcf +		19,000 rcf +
		1 min		1 min		1 min
		19,000 rcf		19,000 rcf		19,000 rcf
Elution	50 µl buffer AE	1 min	50 µl buffer AE	1 min	50 µl buffer AE	1 min
		6,000 rcf		6,000 rcf		6,000 rcf

## Sheet: S2. Dilution PCR
DNA of three Theoborus theobromae specimens was diluted to determine minimum template quantity required for accurate identification based on genetic sequences.
Purified PCR product concentration, nucleotide sequence generated (with length and quality), and respective GenBank matches with highest max score for each sample x dilution combination
28s (D2F1/D3R2)
sample	dilution (ng/ul)	PCR Conc (ng/ul)	sequence	length	% quality	GenBank match	% identical	accession number
B14	0.3	34.2	GACGATGTTCTCGGACAGACCTCTTTTTTCTTTTCTAGAAAAATTCAAAGACCGATCGGCGACGCTATAGCTTTGGGTACTTTCAGGACCCGTCTTGAAACACGGACCAAGGAGTCTAGCATGTGCGCGAGTCATTGGGAACATCACTAAACCTAAAGGCGTAATGAAAGTGAAGGTCTTCCTCGCGAAGACCGAGGGAAGACGGACGGTCGCGAATTAATTTTCCGATCGTTCTGCATTCCCGGGGCGTCTCGTTCACATCGCGTGAAGAGGCGCACCAAGAGCGTACACGCTGGGACCCGAAAGATGGTGAACTATGCCTGGTCAGGACGAAGT	336	95.8	Theoborus sp. B	98.9	HM099718
B14	0.06	8.27	ACTGTTGGCGACGATGTTCTCGGACAGACCTCTTTTTTCTTTTCTAGAAAAATTCAAAGACCGATCGGCGACGCTATAGCTTTGGGTACTTTCAGGACCCGTCTTGAAACACGGACCAAGGAGTCTAGCATGTGCGCGAGTCATTGGGAACATCACTAAACCTAAAGGCGTAATGAAAGTGAAGGTCTTCCTCGCGAAGACCGAGGGAAGACGGACGGTCGCGAATTAATTTTCCGATCGTTCTGCATTCCCGGGGCGTCTCGTTCACATCGCGTGAAGAGGCGCACCAAGAGCGTACACGCTGGGACCCGAAAGATGGTGAACTATGCCTGGTCAGGACGAAGTCAGGGGAAACCCTGATGGAGGTCCGTAGCGATTCTGACGTGCAAATCGATCGTC…	424	97.2	Theoborus sp. B	99.7	HM099718
B14	0.012	8.21	TGTTGGCGACGATGTTCTCGGACAGACCTCTTTTTTCTTTTCTAGAAAAATTCAAAGACCGATCGGCGACGCTATAGCTTTGGGTACTTTCAGGACCCGTCTTGAAACACGGACCAAGGAGTCTAGCATGTGCGCGAGTCATTGGGAACATCACTAAACCTAAAGGCGTAATGAAAGTGAAGGTCTTCCTCGCGAAGACCGAGGGAAGACGGACGGTCGCGAATTAATTTTCCGATCGTTCTGCATTCCCGGGGCGTCTCGTTCACATCGCGTGAAGAGGCGCACCAAGAGCGTACACGCTGGGACCCGAAAGATGGTGAACTATGCCTGGTCAGGACGAAGTCAGGGGAAACCCTGATGGAGGTCCGTAGCGATTCTGACGTGCAAATCGATCGTCGG…	422	96.2	Theoborus sp. B	99.7	HM099718
B14	0.0024	4.2	CGATCGGCGACGCTATAGCTTTGGGTACTTTCAGGACCCGTCTTGAAACACGGACCAAGGAGTCTAGCATGTGCGCGAGTCATTGGGAACATCACTAAACCTAAAGGCGTAATGAAAGTGAAGGTCTTCCTCGCGAAGACCGAGGGAAGACGGACGGTCGCGAATTAATTTTCCGATCGTTCTGCATTCCCGGGGCGTCTCGTTCACATCGCGTGAAGAGGCGCACCAAGAGCGTACACGCTGGGACCCGAAAGATGGTGAACTATGCCTGGTCAGGACGAAGTCAGGGGAAACCCTGATGGAGGTCCGTAGCGATTCTGACGTGCAAATCGATCGTCGGAACTGGGTA	349	93.1	Theoborus sp. B	99.7	HM099718
B14	0.00048	3.45	TTCNAGACCGATCGGCGACGCTATAGCTTTGGGTACTTTCAGGACCCGTCTTGNNACACGGACCAAGGAGTCTAGCATGTGCGCGAGTCATTGGGAACATCACTAAACCTAAAGGCGTAATGAAAGTGAAGGT	133	43.6	Theoborus sp. A/B	97.7	HM099719, HM099718
B14	9.8e-05	3	TGTTGCTTTTGTACCAATCTCTGGTTGGCCTGGANATAACATGTTGGAAGCTTCCACCAACATGCCNTGGTTCANAGGATGGTCCATTGAA	91	7.7	Blepharoneura furcifer	91	EU602217
BC9	0.06	7.09	TACTGTTGGCGACGATGTTCTCGGACAGACCTCTTTTTTCTTTTCTAGAAAAATTCAAAGACCGATCGGCGACGCTATAGCTTTGGGTACTTTCAGGACCCGTCTTGAAACACGGACCAAGGAGTCTAGCATGTGCGCGAGTCATTGGGAACATCACTAAACCTAAAGGCGTAATGAAAGTGAAGGTCTTCCTCGCGAAGACCGAGGGAAGACGGACGGTCGCGAATTAATTTTCCGATCGTTCTGCATTCCCGGGGCGTCTCGTTCACATCGCGTGAAGAGGCGCACCAAGAGCGTACACGCTGGGACCCGAAAGATGGTGAACTATGCCTGGTCAGGACGAAGTCAGGGGAAACCCTGATGGAGGTCCGTAGCGATTCTGACGTGCAAATCGATCGT…	423	97.4	Theoborus sp. B	99.7	HM099718
BC9	0.012	7.16	CGATCGGCGACGCTATAGCTTTGGGTACTTTCAGGACCCGTCTTGAAACACGGACCAAGGAGTCTAGCATGTGCGCGAGTCATTGGGAACATCACTAAACCTAAAGGCGTAATGAAAGTGAAGGTCTTCCTCGCGAAGACCGAGGGAAGACGGACGGTCGCGAATTAATTTTCCGATCGTTCTGCATTCCCGGGGCGTCTCGTTCACATCGCGTGAAGAGGCGCACCAAGAGCGTACACGCTGGGACCCGAAAGATGGTGAACTATGCCTGGTCAGGACGAAGTCAGGGGAAAC	294	96.3	Theoborus sp. B	99.7	HM099718
BC9	0.0024	2.66	TTGGGTACTTTCAGGACCCGTCTTGNAACACGGACCAAGGAGTCTAGCATGTGCGCGAGTCATTGGGAACATCACTAAACCTAAAGGCGTAATGAAAGTGAAGGTCTTCCTCGCGAACACCGAGGGAAGACGGACGGTCGCGAATTATTTTTCCGATCGTTCT	163	49.7	Theoborus sp. B	97.6	HM099718
BC9	0.00048	2.88	AGCATGTGCGCGAGTCATTGGGAACATCACTAAACCTAAAGGCGTAATGAAAGTGAAGGTCTTCCTCGCGAAGACCGAGGGAAGACGGACGGGCCCCA	98	34.7	Theoborus sp. B	98.9	HM099718
BC13	0.06	2.59	AGACCGATCGGCGACGCTATAGCTTTGGGTACTTTCAGGACCCGTCTTGAAACACGGACCAAGGAGTCTAGCATGTGCGCGAGTCATTGGGAATATCACTAAACCTAAAGGCGTAATGAAAGTGAAGGTCTTCCTCGCGAAGACCGAGGGAAGACGGACGGTCGCGAATTAATTTTCCGATCGTTCTGCATTCCCGGGGCGTCTCGTTCACATCGCGTGAAGAGGCGCACCAAGAGCGTACACGCTGGGACCCGAAAGATGGTGAACTATGCCTGGTCAGGACGAAGTCAG	291	90.4	Theoborus sp. B	100	HM099718
BC13	0.012	3.12	GACCGATCGGCGACGCTATAGCTTTGGGTACTTTCAGGACCCGTCTTNNANCANGGACCAAGGAGTCTAGCATGTGCGCGAGTCATTGTGAATATCACTAAACCT	105	36.2	Theoborus sp. A/B	95.2	HM099719, HM099718

## Sheet: S3. Sequences for ID
Nucleotide sequences generated with the 5 primer pairs evaluated for usefulness for molecular identification
No amp	even at high exposure, no band was visible in agarose gel
Poor seq	sequence quality was <50% and/or sequence length was <200bp
	no match with a query coverage >30% available
Information in red indicates that the best matches in GenBank were not the correct genus
	28S (D2F1/D3R2)			EF-1a (eflafor1/eflarev1)				EF-1a (ets149/efa754)			ITS (ITS2F/ITS2R)			COI (LCO1490/HCO2198)
sample	length (bp)	Nucleotide sequence	quality (%)	length (bp)	Nucleotide sequence	quality (%)	sample	length (bp)	Nucleotide sequence	quality (%)	length (bp)	Nucleotide sequence	quality (%)	length (bp)	Nucleotide sequence	quality (%)
B2	400	TCGGACAGACCTCTATTTTTTCATTTATGGAAAAATTTAAAGACCGATCGGCGACGCTATAGCTTTGGGTACTTTCAGGACCCGTCTTGAAACACGGACCAAGGAGTCTAGCATGTGCGCAAGTCATTGGGAACATCACTAAACCTAAAGGCGTAATGAAAGTGAAGGTCTTCCTCGCGAAGACCGAGGGAAGACGGACGATCGCGCGCGAGAAATCGCGCGTTTTCGTATCGTCCTGCATTCCCGGGGCGTCTCGTTCACATCGCGTGAAGAGGCGCACCAAGAGCGTACACGCTGGGACCCGAAAGATGGTGAACTATGCCTGGTCAGGACGAAGTCAGGGGAAACCCTGATGGAGGTCCGTAGCGATTCTGACGTGCAAATCGATCGTCGGAACTGG	99.5	375	CCTGGACACAGAGATTTCATCAAGAACATGATCACTGGAACCTCCCAGGCCGATTGTGCTGTGCTAATCGTAGCTGCTGGTACTGGTGAATTTGAAGCTGGAATCTCGAAAAATGGACAGACCAGAGAACACGCTCTTCTCGCCTTTACCCTTGGAGTGAGACAACTTATTGTTGGTGTCAACAAAATGGACTCTACCGAACCGCCCTACAGCGAGTCTCGATTTGAGGAAATTAAAAAGGAGGTCTCTTCTTATATCAAGAAGATTGGTTACAATCCGGCTGCTGTCGTTTTTGTGCCTATTTCTGGTTGGCATGGGGACAACATGTTGGAACCATCCACCAAGATGCCATGGTTCAAGGGATGGTCCATTGAA	96.6	B2	680	AGAAACAAAGTTAAATAAATGGCACATCGTGCAGGCGCACAATTTTGAAATTACCTGCAATGGCAGACGAAGCGGTTTGTCAGTTGGGCGACTAGGCGGAAGAATAGCGTCCAAAGCGTCAATGAGGGTCTTGCCTTCTGCTTTCCCTTCTTTACGTTCGATGGACCATCCCTTGAACCATGGCATCTTGGTGGATGGTTCCAACATGTTGTCCCCATGCCAACCAGAAATAGGCACAAAAACGACAGCAGCCGGATTGTAACCAATCTTCTTGATATAAGAAGAGACCTCCTTTTTAATTTCCTCAAATCGAGACTCGCTGTAGGGCGGTTCGGTAGAGTCCATTTTGTTGACACCAACAATAAGTTGTCTCACTCCAAGGGTAAAGGCGAGAAGAGC…	99.4	299	AAACGACTTTTTAACACACACCACTACGACGAGAAAACGACGATCGATCGATCAATCGAACGATCCCGACGCATCGTCGACGTGTGTATGTGTGTCGTTTCGACGTCGCGCGGCATCGCAGCGAGATGGATGTCCGCGCGAGCGAGCGAGCGCGCCCGCTCTCGTCACGAAGATCGTCGAAACGAGATATTCCTTATTTTCCATAACTAATATACACTCGTATTCCGATCCTTTCCTATATTATTATGTATGATATAGAAAGAGTGACGCGGTGGCGCGTGCGTTCGCGCGATGTCTTA	97.7	627	GAGTTCTAATTCGAACAGAATTAGGAACCCCTGGGAGATTAATTAGAGATGATCAAATATTTAATGCTATTGTCGTAGCTCATGCATTCATTATAATTTTCTTTATAGTTATATCAATTTTAATTGGAGGATTTGGAAATTGGCTGCTACCATTAATAATTGGTGCTCCAGATATAGCATTTCCCCGCCTCAACAACATAAGATTTTGACCACTTCCACCAAGGCTAGCACTGCTGTTAATAAGAAGAATTATTGACAAAGGGGCAGGCACAGGATGAACTGTTTATCCCCCTTTAGCTACAAATATTGCTCGTGAAGGAGCATCAATTGATTTAGTAATTTTCAGAGTACATATATCTGGTGGGTTCATCAATTCTAGGAGCAAGTAACTTCATCTCG…	0.967
B3	299	GCTTTGGGTACTTTCAGGACCCGTCTTGAAACACGGACCAAGGAGTCTAGCATGTACGCGAGTCATTGGGAATCACTAAACCTAAAGGCGTAATGAAAGTGAAGGTCTTCCTCGCGAAGACCGAGGGAAGACGGACGATCGTGTGGGGATTTATTAATTTCCGATCGTTCTGCATTCCCGGGGCGTCTCGTTCACATCGCGTGAAGAGGCGCACCAAGAGCGTACACGCTGGGACCCGAAAGATGGTGAACTATGCCTGGTCAGGACGAAGTCAGGGGAAACCCTGATGGAGGTCCGTA	94.6	369	ATGCTTCCTGGACACAGAGATTTCATCAAGAACATGATCACTGGAACATCCCAGGCCGATTGTGCTGTGCTAATTGTAGCTGCTGGTACTGGTGAATTTGAAGCTGGTATCTCGAAAAATGGACAGACCAGAGAACATGCTCTTCTCGCCTTTACTCTTGGAGTAAGACAACTTATTGTCGGTGTCAACAAAATGGATTCCACCGAACCGCCCTACAGTGAGTCTCGATTTGAGGAAATTAAAAAGGAAGTCTCTTCTTATATCAAGAAGATTGGTTACAATCCGGCTGCTGTCGTTTTTGTGCCTATTTCTGGTTGGCACGGAGACAACATGTTGGAACCATCCACCAAGATGCCATGGTTCAAGGGA	95.7	B3	338	TGATGCTTCCTGGACACAGAGATTTCATCAAGAACATGATCACTGGAACATCCCAGGCCGATTGTGCTGTGCTAATTGTAGCTGCTGGTACTGGTGAATTTGAAGCTGGTATCTCGAAAAATGGACAGACCAGAGAACATGCTCTTCTCGCCTTTACTCTTGGAGTAAGACAACTTATTGTCGGTGTCAACAAAATGGATTCCACCGAACCGCCCTACAGTGAGTCTCGATTTGAGGAAATTAAAAAGGAAGTCTCTTCTTATATCAAGAAGATTGGTTACAATCCGGCTGCTGTCGTTTTTGTGCCTATTTCTGGTTGGCACGGAGACAACATGTTG	99.1	298	CTCGGATTCTGTTCCCGGACCACTCCTGGCTGAGGGTCGTGTCTATTTCAAAGACTGCTCGGTGTCCGACGAAGAGACAACGAAACGACGAAGACGATGATGACCGACGTACGATGAGATTACGTCGGCGTCGCCGACGTGTTGTTTCGATGTCGCGCGGCATCGTAGCGAGATGGACGTGCGCGCGCGCGCCACCAAGATCGTCGAAACGAGATTTTTTTCACAAACACACTCGTGTTCCGATCTATATGTGTATGAAAGTGACGCGCGACGTCTTAAAACGCGAGAGCGTGTTCCC	85.2	632	GGACATCCCTCAGAGTGCTCATTCGAACCGAGCTAGGAACCCCAGGAAGATTAATTATAGACGATCAAATCTTCAATACAATTGTAACTGCCCATGCATTCATCATAATTTTCTTTATAGTTATACCAATCCTAATTGGGGGATTCGGAAATTGACTAGTACCATTAATGCTAGGAGCACCAGATATAGCATTCCCACGACTTAACAACATAAGATTTTGACTCCTTCCCCCCAGACTATCACTATTATTAATAAGAAGAATTATTGATAAAGGCGCAGGAACAGGTTGAACTGTTTATCCGCCTTTAGCCGCAAACATTGCCCACGAAGGGGCATCAATCGATTTAGCAATTTTTAGTCTTCACATATCTGGGGTTTCCTCCATCCTAGGGGCCATCA…	95.7
B4	402	TCGGACAGACCTCTATTTTTTCATTTATGGAAAAATTTAAAGACCGATCGGCGACGCTATAGCTTTGGGTACTTTCAGGACCCGTCTTGAAACACGGACCAAGGAGTCTAGCATGTGCGCAAGTCATTGGGAACATCACTAAACCTAAAGGCGTAATGAAAGTGAAGGTCTTCCTCGCGAAGACCGAGGGAAGACGGACGATCGCGCGCGAGAAATCGCGCGTTTTCGTATCGTCCTGCATTCCCGGGGCGTCTCGTTCACATCGCGTGAAGAGGCGCACCAAGAGCGTACACGCTGGGACCCGAAAGATGGTGAACTATGCCTGGTCAGGACGAAGTCAGGGGAAACCCTGATGGAGGTCCGTAGCGATTCTGACGTGCAAATCGATCGTCGGAACTG…	98	386	CCTGGACACAGAGATTTCATCAAGAACATGATCACTGGAACCTCCCAGGCCGATTGTGCTGTGCTAATCGTAGCTGCTGGTACTGGTGAATTTGAAGCTGGAATCTCGAAAAATGGACAGACCAGAGAACACGCTCTTCTCGCCTTTACCCTTGGAGTGAGACAACTTATTGTTGGTGTCAACAAAATGGACTCTACCGAACCGCCCTACAGCGAGTCTCGATTTGAGGAAATTAAAAAGGAGGTCTCTTCTTATATCAAGAAGATTGGTTACAATCCGGCTGCTGTCGTTTTTGTGCCTATTTCTGGTTGGCATGGGGACAACATGTTGGAACCATCCACCAAGATGCCATGGTTCAAGGGATGGTCCATTGAACGGTAAAGAAG	97.2	B4	205	TGGATAAATTGAAGGCCGAGCGTGAGCGTGGTATTACCATTGNCNTTGCCCTATGGAAATTCGAAACTGCAAAGTACTATGTAACCATCATCGATGCCCCTGGACACAGAGATTTCATCAAGAACATGATCACTGGAACCTCCCAGGCCGATTGTGCTGTGCTAATCGTAGCTGCTGGTACTGGTGAATTTGAAGCTGGAATCTC	59		No amp		631	TAGGAACATCGCTTAGAGTTCTAATTCGAACAGAATTAGGAACCCCTGGGAGATTAATTAGAGATGATCAAATATTTAATGCTATTGTCGTAGCTCATGCATTCATTATAATTTTCTTTATAGTTATATCAATTTTAATTGGAGGATTTGGAAATTGGCTGCTACCATTAATAATTGGTGCTCCAGATATAGCATTTCCCCGCCTCAACAACATAAGATTTTGACCACTTCCACCAAGGCTAGCACTGCTGTTAATAAGAAGAATTATTGACAAAGGGGCAGGCACAGGATGAACTGTTTATCCCCCTTTAGCTACAAATATTGCTCGTGAAGGAGCATCAATTGATTTAGTAATTTTCAGAGTACATATATCTGGTGGGTTCATCAATTCTAGGAGCA…	0.994
B6	336	AAATTTAAAGACCGATCGGCGACGCTATAGCTTTGGGTACTTTCAGGACCCGTCTTGAAACACGGACCAAGGAGTCTAGCATGTGCGCAAGTCATTGGGAACATCACTAAACCTAAAGGCGTAATGAAAGTGAAGGTCTTCCTCGCGAAGACCGAGGGAAGACGGACGATCGCGCGCGAGAAATCGCGCGTTTTCGTATCGTCCTGCATTCCCGGGGCGTCTCGTTCACATCGCGTGAAGAGGCGCACCAAGAGCGTACACGCTGGGACCCGAAAGATGGTGAACTATGCCTGGTCAGGACGAAGTCAGGGGAAACCCTGATGGAGGTCCGTAGCG	97.6		No amp		B6		No amp			No amp			Poor seq
B7	416	CTCGGACAGACCTCTATTTTTTCATTTATGGAAAAATTTAAAGACCGATCGGCGACGCTATAGCTTTGGGTACTTTCAGGACCCGTCTTGAAACACGGACCAAGGAGTCTAGCATGTGCGCAAGTCATTGGGAACATCACTAAACCTAAAGGCGTAATGAAAGTGAAGGTCTTCCTCGCGAAGACCGAGGGAAGACGGACGATCGCGCGCGAGAAATCGCGCGTTTTCGTATCGTCCTGCATTCCCGGGGCGTCTCGTTCACATCGCGTGAAGAGGCGCACCAAGAGCGTACACGCTGGGACCCGAAAGATGGTGAACTATGCCTGGTCAGGACGAAGTCAGGGGAAACCCTGATGGAGGTCCGTAGCGATTCTGACGTGCAAATCGATCGTCGGAACT…	97.1	278	CCGATTGTGCTGTGCTAATCGTAGCTGCTGGTACTGGTGAATTTGAAGCTGGAATCTCGAAAAATGGACAGACCAGAGAACACGCTCTTCTCGCCTTTACCCTTGGAGTGAGACAACTTATTGTTGGTGTCAACAAAATGGACTCTACCGAACCGCCCTACAGCGAGTCTCGATTTGAGGAAATTAAAAAGGAGGTCTCTTCTTATATCAAGAAGATTGGTTACAATCCGGCTGCTGTCGTTTTTGTGCCTATTTCTGGTTGGCATGGGGACAACATG	94.6	B7	687	AAATGGGTAAGGGCTCCTTCAAATACGCCTGGGTATTGGATAAATTGAAGGCCGAGCGTGAGCGTGGTATTACCATTGACATTGCCCTATGGAAATTCGAAACTGCAAAGTACTATGTAACCATCATCGATGCCCCTGGACACAGAGATTTCATCAAGAACATGATCACTGGAACCTCCCAGGCCGATTGTGCTGTGCTAATCGTAGCTGCTGGTACTGGTGAATTTGAAGCTGGAATCTCGAAAAATGGACAGACCAGAGAACACGCTCTTCTCGCCTTTACCCTTGGAGTGAGACAACTTATTGTTGGTGTCAACAAAATGGACTCTACCGAACCGCCCTACAGCGAGTCTCGATTTGAGGAAATTAAAAAGGAGGTCTCTTCTTATATCAAGAAGA…	100	679	GTCTATTTCAAAGACTGCTCGGTGTCCGACGTAAAGACGACGAAACGACTTTTTAACACACACCACTACGACGAGAAAACGACGATCGATCGATCAATCGAACGATCCCGACGCATCGTCGACGTGTGTATGTGTGTCGTTTCGACGTCGCGCGGCATCGCAGCGAGATGGATGTCCGCGCGAGCGAGCGAGCGCGCCCGCTCTCGTCACGAAGATCGTCGAAACGAGATATTCCTTATTTTCCATAACTAATATACACTCGTATTCCGATCCTTTCCTATATTATTATGTATGATATAGAAAGAGTGACGCGGTGGCGCGTGCGTTCGCGCGATGTCTTAAAATGCGAGAGCGTGTGTGGTGTGCGCACAATTCATACTTGTAATCAGTAGTATCGTC…	97.5	290	TAAAGGGGGATAAACAGTTCATCCTGTGCCTGCCCCTTTGTCAATAATTCTTCTTATTAACAGCAGTGCTAGCCTTGGTGGAAGTGGTCAAAATCTTATGTTGTTGAGGCGGGGAAATGCTATATCTGGAGCACCAATTATTAATGGTAGCAGCCAATTTCCAAATCCTCCAATTAAAATTGATATAACTATAAAGAAAATTATAATGAATGCATGAGCTACGACAATAGCATTAAATATTTGATCATCTCTAATTAATCTCCCAGGGGTTCCTAATTCTGTTCGAATTA	94.5
B7B	330	AAGACCGATCGGCGACGCTATAGCTTTGGGTACTTTCAGGACCCGTCTTGAAACACGGACCAAGGAGTCTAGCATGTGCGCAAGTCATTGGGAACATCACTAAACCTAAAGGCGTAATGAAAGTGAAGGTCTTCCTCGCGAAGACCGAGGGAAGACGGACGATCGCGCGCGAGAAATCGCGCGTTTTCGTATCGTCCTGCATTCCCGGGGCGTCTCGTTCACATCGCGTGAAGAGGCGCACCAAGAGCGTACACGCTGGGACCCGAAAGATGGTGAACTATGCCTGGTCAGGACGAAGTCAGGGGAAACCCTGATGGAGGTCCGTAGCGA	96.4	334	TCATCAAGAACATGATCACTGGAACCTCCCAGGCCGATTGTGCTGTGCTAATCGTAGCTGCTGGTACTGGTGAATTTGAAGCTGGAATCTCGAAAAATGGACAGACCAGAGAACACGCTCTTCTCGCCTTTACCCTTGGAGTGAGACAACTTATTGTTGGTGTCAACAAAATGGACTCTACCGAACCGCCCTACAGCGAGTCTCGATTTGAGGAAATTAAAAAGGAGGTCTCTTCTTATATCAAGAAGATTGGTTACAATCCGGCTGCTGTCGTTTTTGTGCCTATTTCTGGTTGGCATGGGGACAACATGTTGGAACCATCCACCAAGATGCC	94.3	B7B	282	CGTGGTATTACCATTGACATTGCCCTATGGAAATTCGAAACTGCAAAGTACTATGTAACCATCATCGATGCCCCTGGACACAGAGATTTCATCAAGAACATGATCACTGGAACCTCCCAGGCCGATTGTGCTGTGCTAATCGTAGCTGCTGGTACTGGTGAATTTGAAGCTGGAATCTCGAAAAATGGACAGACCAGAGAACACGCTCTTCTCGCCTTTACCCTTGGAGTGAGACAACTTATTGTTGGTGTCAACAAAATGGACTCTACCGAACCGCCCTAC	87.9	253	TGATATTTTTCGTTGACTAAACGAAAAACAAAAAATTATCTCTCACCGATCGACAAGAGTTCGACACAAATTTTTAACTAAAAAAAACGTTACGATCAAATATCTCATACGTAATATTATGTATAATACGTATTCGTCTTGTCTGATCACCGATTCGACGTCGTTTTTCGATCTTACACTTGTATAACTTGCAAGTGTTTAAAATAACAATCGAAAATATCGGACACGTCGATCGTACGTATGTTAAAAATTT	88.5	510	TCTAGTGATTCCTCCGGCTAAGGCTTGCAGAGATAATAATAATAGGACCGCTGTAATTTTTACAGCTCAAGTGAAAAGGGATAGTTGTTCAGATTTTATTGCTGATGGGTGTATATTAATAATAGTCGAGATGAAGTTACTTGCTCCTAGAATTGATGAACCCACCAGATATATGTACTCTGAAAATTACTAAATCAATTGATGCTCCTTCACGAGCAATATTTGTAGCTAAAGGGGGATAAACAGTTCATCCTGTGCCTGCCCCTTTGTCAATAATTCTTCTTATTAACAGCAGTGCTAGCCTTGGTGGAAGTGGTCAAAATCTTATGTTGTTGAGGCGGGGAAATGCTATATCTGGAGCACCAATTATTAATGGTAGCAGCCAATTTCCAAATCCTC…	89
B14	301	AAGACCGATCGGCGACGCTATAGCTTTGGGTACTTTCAGGACCCGTCTTGAAACACGGACCAAGGAGTCTAGCATGTGCGCGAGTCATTGGGAACATCACTAAACCTAAAGGCGTAATGAAAGTGAAGGTCTTCCTCGCGAAGACCGAGGGAAGACGGACGGTCGCGAATTAATTTTCCGATCGTTCTGCATTCCCGGGGCGTCTCGTTCACATCGCGTGAAGAGGCGCACCAAGAGCGTACACGCTGGGACCCGAAAGATGGTGAACTATGCCTGGTCAGGACGAAGTCAGGGGAAACCC	94.4	275	GGCCGATTGTGCTGTGCTAATCGTAGCTGCTGGTACTGGTGAATTTGAGGCTGGAATCTCCAAAAATGGACAGACTAGAGAACACGCTCTTCTCGCCTTTACCCTTGGAGTGAGACAACTTATTGTCGGTGTCAACAAAATGGACTCCACCGAACCTCCCTACAGTGAGCCCCGATTTGAGGAAATTAAAAAGGAAGTCTCTTCGTATATCAAGAAGATTGGTTACAATCCGGCTGCCGTCGTTTTTGTGCCTATTTCTGGTTGGCATGGAGACA	84.4	B14	526	GGAAATTCGAAACTGCAAAGTACTATGTAACCATCATTGATGCCCCTGGACACAGAGATTTTATCAAGAACATGATCACTGGAACCTCCCAGGCCGATTGTGCTGTGCTAATCGTAGCTGCTGGTACTGGTGAATTTGAGGCTGGAATCTCCAAAAATGGACAGACTAGAGAACACGCTCTTCTCGCCTTTACCCTTGGAGTGAGACAACTTATTGTCGGTGTCAACAAAATGGACTCCACCGAACCTCCCTACAGTGAGCCCCGATTTGAGGAAATTAAAAAGGAAGTCTCTTCGTATATCAAGAAGATTGGTTACAATCCGGCTGCCGTCGTTTTTGTGCCTATTTCTGGTTGGCATGGAGACAACATGTTGGAACCATCCACCAAGATGCCATGGT…	79.7		No amp			No amp
B16	420	ACTGTTGGCGACGATGTTCTCGGACAGACCTCTTTTTTCTTTTCTAGAAAAATTCAAAGACCGATCGGCGACGCTATAGCTTTGGGTACTTTCAGGACCCGTCTTGAAACACGGACCAAGGAGTCTAGCATGTGCGCGAGTCATTGGGAACATCACTAAACCTAAAGGCGTAATGAAAGTGAAGGTCTTCCTCGCGAAGACCGAGGGAAGACGGACGGTCGCGAATTAATTTTCCGATCGTTCTGCATTCCCGGGGCGTCTCGTTCACATCGCGTGAAGAGGCGCACCAAGAGCGTACACGCTGGGACCCGAAAGATGGTGAACTATGCCTGGTCAGGACGAAGTCAGGGGAAACCCTGATGGAGGTCCGTAGCGATTCTGACGTGCAAATCGATCGTC…	91.9	328	AGCTGACTGCGCTGTCTTGATCGTTGCCGCTGGTACTGGAGAGTTTGAGGCCGGTATCTCAAAGAATGGACAAACCAGAGAACACGCTCTATTGGCTTTCACTCTTGGTGTGAGGCAACTTATCATTGGTGTCAACAAAATGGACTCCACCGAACCTCCATACAGCGAAAGCCGTTTCGAAGAAATCAAAAAGGAAGTCTCTTCATACATTAAGAGAATTGGATATAATCCAGCCACTGTTGCTTTTGTCCCAATTTCCGGATGGCACGGAGATAATATGTTGGAACCCTCTACTAAAATGCCATGGTTCAAAGGATGGTCCATTGAA	94.2	B16	609	GCTGAACGTGAACGTGGTATCACCATTGACATTGCCTTGTGGAAATTTGAAACCGCTAAATACTACGTAACCATCATTGACGCTCCTGGGCACAGAGATTTCATCAAAAACATGATCACTGGAACCTCCCAAGCTGACTGCGCTGTCTTGATCGTTGCCGCTGGTACTGGAGAGTTTGAGGCCGGTATCTCAAAGAATGGACAAACCAGAGAACACGCTCTATTGGCTTTCACTCTTGGTGTGAGGCAACTTATCATTGGTGTCAACAAAATGGACTCCACCGAACCTCCATACAGCGAAAGCCGTTTCGAAGAAATCAAAAAGGAAGTCTCTTCATACATTAAGAGAATTGGATATAATCCAGCCACTGTTGCTTTTGTCCCAATTTCCGGATGGCAC…	99.3		No amp			Poor seq
B17	336	ATCGCTACGGACCTCCATCAGGGTTTCCCCTGACTTCGTCCTGACCAGGCATAGTTCACCATCTTTCGGGTCCCAGCGTGTACGCTCTTGGTGCGCCTCTTCACGCGATGTGAACGAGACGCCCCGGGAATGCAGAACGATCGGAAAATTAATTCGCGACCGTCCGTCTTCCCTCGGTCTTCGCGAGGAAGACCTTCACTTTCATTACGCCTTTAGGTTTAGTGATGTTCCCAATGACTCGCGCACATGCTAGACTCCTTGGTCCGTGTTTCAAGACGGGTCCTGAAAGTACCCAAAGCTATAGCGTCGCCGATCGGTCTTTGAATTTTTCTAGAA	83.3		No amp		B17		No amp			No amp			Poor seq
B19	321	GGTTTCCCCTGACTTCGTCCTGACCAGGCATAGTTCACCATCTTTCGGGTCCCAGCGTGTACGCTCTTGGTGCGCCTCTTCACGCGATGTGAACGAGACGCCCCGGGAATGCAGAACGATCGGAAAATTAATTCGCGACCGTCCGTCTTCCCTCGGTCTTCGCGAGGAAGACCTTCACTTTCATTACGCCTTTAGGTTTAGTGATGTTCCCAATGACTCGCGCACATGCTAGACTCCTTGGTCCGTGTTTCAAGACGGGTCCTGAAAGTACCCAAAGCTATAGCGTCGCCGATCGGTCTTTGAATTTTTCTAGAAAAGAAA	80.4	213	CTCCGTGCCATCCGGAAATTCGGGACAAAAGCAACGGTGGCTGGATTATATCCAATTCTCTTAATGTATGAAGAGACTTCCTTTTTGATTTCTTCGAAACGGCTTTCGCTGTATGGAGGTTCGGTGGAGTCCATTTTGTTGACACCAATGATAAGTTGCCTCACACCAAGAGTGAAAGCCAATAGAGCGTGTTCTCTGGTTTGTCCATTCTTT	81.2	B19	397	AGCTGAACGTGAACGTGGTATCACCATTGACATTGCCTTGTGGAAATTTGAAACCGCTAAATACTACGTAACCATCATTGACGCTCCTGGGCACAGAGATTTCATCAAAAACATGATCACTGGAACCTCCCAAGCTGACTGCGCTGTCTTGATCGTTGCCGCTGGTACTGGAGAGTTTGAGGCCGGTATCTCAAAGAATGGACAAACCAGAGAACACGCTCTATTGGCTTTCACTCTTGGTGTGAGGCAACTTATCATTGGTGTCAACAAAATGGACTCCACCGAACCTCCATACAGCGAAAGCCGTTTCGAAGAAATCAAAAAGGAAGTCTCTTCATACATTAAGAGAATTGGATATAATCCAGCCACCGTTGCTTTTGTCCCAATTTCCGGATGG	89.7		No amp			Poor seq
B20		No amp		149	CATATTGTCTCCGTGCCATCCCGAAATTGGGACAAAAGCAACGGTGGCTGGGTTGTATCCAATTCTCTTAATATATGAAGAGACTTCCTTTTTGATTTCTTCGAAACGGCTTTCGCTGTAGGGAGGTTCGGTGGAGTCCATTTTGTTGA	79.9	B20		Poor seq			No amp		181	TAAGAGTGCTAATTCGAACAGAACTAGGAACCCCTGGAAGGCTAATCGGTGACGACCAAATTTATAACACCATCGTAACCGCACACGCATTCATTATAATTTTCTTCATAGTAATACCAATCATAATTGGTGGATTCGGAAACTGATTAGTACCTCTAATGCTAGGAGCCCCTGATATAGC	58
BC1	338	TCGGACAGACCTCTTTTTTCTTTTCTAGAAAAATTCAAAGACCGATCGGCGACGCTATAGCTTTGGGTACTTTCAGGACCCGTCTTGAAACACGGACCAAGGAGTCTAGCATGTGCGCGAGTCATTGGGAACATCACTAAACCTAAAGGCGTAATGAAAGTGAAGGTCTTCCTCGCGAAGACCGAGGGAAGACGGACGGTCGCGAATTAATTTTCCGATCGTTCTGCATTCCCGGGGCGTCTCGTTCACATCGCGTGAAGAGGCGCACCAAGAGCGTACACGCTGGGACCCGAAAGATGGTGAACTATGCCTGGTCAGGACGAAGTCAGGGGAAACCC	93.8	366	TGGACACAGAGATTTTATCAAGAACATGATCACTGGAACCTCCCAGGCCGATTGTGCTGTGCTAATCGTAGCTGCTGGTACTGGTGAATTTGAGGCTGGAATCTCCAAAAATGGACAGACTAGAGAACACGCTCTTCTCGCCTTTACCCTTGGAGTGAGACAACTTATTGTCGGTGTCAACAAAATGGACTCCACCGAACCTCCCTACAGTGAGCCCCGATTTGAGGAAATTAAAAAGGAAGTCTCTTCGTATATCAAGAAGATTGGTTACAATCCGGCTGCCGTCGTTTTTGTGCCTATTTCTGGTTGGCATGGAGACAACATGTTGGAACCATCCACCAAGATGCCATGGTTCAAAGGATGGTC	96.4	BC1		Poor seq			No amp			No amp
BC9	367	TAGAAAAATTCAAAGACCGATCGGCGACGCTATAGCTTTGGGTACTTTCAGGACCCGTCTTGAAACACGGACCAAGGAGTCTAGCATGTGCGCGAGTCATTGGGAACATCACTAAACCTAAAGGCGTAATGAAAGTGAAGGTCTTCCTCGCGAAGACCGAGGGAAGACGGACGGTCGCGAATTAATTTTCCGATCGTTCTGCATTCCCGGGGCGTCTCGTTCACATCGCGTGAAGAGGCGCACCAAGAGCGTACACGCTGGGACCCGAAAGATGGTGAACTATGCCTGGTCAGGACGAAGTCAGGGGAAACCCTGATGGAGGTCCGTAGCGATTCTGACGTGCAAATCGATCGTCGGAACTGGGTAT	97.8	281	AGGCCGATTGTGCTGTGCTAATCGTAGCTGCTGGTACTGGTGAATTTGAGGCTGGAATCTCCAAAAATGGACAGACTAGAGAACACGCTCTTCTCGCCTTTACCCTTGGAGTGAGACAACTTATTGTCGGTGTCAACAAAATGGACTCCACCGAACCTCCCTACAGTGAGCCCCGATTTGAGGAAATTAAAAAGGAAGTCTCTTCGTATATCAAGAAGATTGGTTACAATCCGGCTGCCGTCGTTTTTGTGCCTATTTCTGGTTGGCATGGAGACAACATG	94.3	BC9	196	GGAAATTCGAAACTGCAAAGTACTATGTAACCATCATTGATGCCCCTGGACACAGAGATTTTATCAAGAACATGATCACTGGAACCTCCCAGGCCGATTGTGCTGTGCTAATCGTAGCTGCTGGTACTGGTGAATTTGAGGCTGGAATCTCCAAAAATGGACAGACTAGAGAACACGCTCTTCTCGCCTTTACCCT	82.1		No amp		191	AGGTAGACTAATTATAGATGATCAAATCTTTAATACTATTGTTACAGCCCACGCATTCATTATAATTTTTTTTATAGTTATACCTATTTTAATTGGAGGATTCGGAAACTGACTTGTACCATTAATGCTAGGAGCCCCAGATATAGCTTTTCCCCGACTTAATAATATAAGATTTTGACTATTACCACCTA	84.3
BC13	299	AGACCGATCGGCGACGCTATAGCTTTGGGTACTTTCAGGACCCGTCTTGAAACACGGACCAAGGAGTCTAGCATGTGCGCGAGTCATTGGGAATATCACTAAACCTAAAGGCGTAATGAAAGTGAAGGTCTTCCTCGCGAAGACCGAGGGAAGACGGACGGTCGCGAATTAATTTTCCGATCGTTCTGCATTCCCGGGGCGTCTCGTTCACATCGCGTGAAGAGGCGCACCAAGAGCGTACACGCTGGGACCCGAAAGATGGTGAACTATGCCTGGTCAGGACGAAGTCAGGGGAAACC	99.3	300	GCTGTGCTAATCGTAGCTGCTGGTACTGGTGAATTTGAGGCTGGAATCTCCAAAAATGGACAGACTAGAGAACACGCTCTTCTCGCCTTTACCCTTGGAGTGAGACAACTTATTGTCGGTGTCAACAAAATGGACTCCACCGAACCTCCCTACAGTGAGCCCCGATTTGAGGAAATTAAAAAGGAAGTCTCTTCGTATATCAAGAAGATTGGTTACAATCCGGCTGCCGTCGTTTTTGTGCCTATTTCTGGTTGGCATGGAGACAACATGTTGGAACCATCCACCAAGATGCCATGGTTC	95.3	BC13	298	ATTTTCACATTACCTGCAATGGCAGACGAAGAGGTTTGTCAGTTGGGCGACTAGGTGGAAGAATAGCGTCCAAAGCGTCAATAAGGGTTTTGCCTTCTGCCTTTCCTTCTTTACGTTCGATGGCCCATCCTTTGAACCATGGCATCTTGGTGGATGGTTCCAACATGTTGTCTCCATGCCAACCAGAAATAGGCACAAAAACGACGGCAGCCGGATTGTAACCAATCTTCTTGATATACGAAGAGACTTCCTTTTTAATTTCCTCAAATCGGGGCTCACTGTAGGGAGGTTCGGTGGA	94.6		No amp		188	AACCTCATTAAGTGTGCCTAATTCGAACAGAATTAGGAACCCCAGGCAGACTAATTATAGACGATCAAATCTTTAATACTATTGTTACAGCCCACGCATTCATCATAATTTTTTTTATAGTTATACCAATTTTAATTGGAGGATTCGGAAACTGACTTGTACCATTAATACTAGGAGCTCCGGATATA	73.9
J1	384	AGACCTCATCAAATAACCGATCTGCGACGCTATAGCTTTGGGTAATTTCAGGACCCGTCTTGAAACACGGACCAAGGAGTCTAGCATGTACGCAAGTCATTGGGAATTAATAAACCTAAAGGCGAAATGAAAGTAAAGATCCTCCTTGCGGGGATCAAGGGAAGATGGTCGGTATTAAAAATCGCCCTCAAAAGCGGGGCCGATCCGCATTCCCGGGGCGTCTCGTTCTCATTGCGAGATGAGGCGCACCAAGAGCGTACACGCTGGGACCCGAAAGATGGTGAACTATGCCTGGTCAGGACGAAGTCAGGGGAAACCCTGATGGAGGTCCGTAGCGATTCTGACGTGCAAATCGATCGTCGGAACTGGGTATAGGGGCGAAGA	96.1		No amp		J1		Poor seq			No amp			No amp
J2	371	AGTTCCGACGATCGATTTGCACGTCAGAATCGCTACGGACCTCCATCAGGGTTTCCCCTGACTTCGTCCTGACCAGGCATAGTTCACCATCTTTCGGGTCCCAGCGTGTACGCTCTTGGTGCGCCTCATCTCGCAATGAGAACGAGACGCCCCGGGAATGCGGATCGGCCCCGCTTTTGAGGGCGATTTTTAATACCGACCATCTTCCCTTGATCCCCGCAAGGAGGATCTTTACTTTCATTTCGCCTTTAGGTTTATTAATTCCCAATGACTTGCGTACATGCTAGACTCCTTGGTCCGTGTTTCAAGACGGGTCCTGAAATTACCCAAAGCTATAGCGTCGCAGATCGGTTATTTGATGAGGTCTGTTC	99.5	369	GACACAGAGATTTCATTAAGAACATGATTACTGGAACATCCCAAGCTGATTGCGCCGTCTTAATTGTTGCTGCTGGTACTGGTGAATTTGAAGCTGGTATATCAAAGAATGGACAAACCAGAGAACACGCTTTACTTGCTTTCACTCTTGGAGTAAAACAACTTATCGTCGGAGTAAACAAAATGGATTCCACTGAACCACCCTACAGTGAATCTCGTTATGAGGAAATTAAAAAAGAAGTATCATCATACATCAAGAAAATTGGTTACAATCCAGCAGCTGTTGCTTTTGTACCAATCTCTGGTTGGCATGGAGATAACATGTTGGAAGCTTCCACCAAGATGCCATGGTTCAAAGGATGGTCCATTG	90	J2	214	TGAAAGCTGAAAGAGAACGTGGTATTACAATTGATATCGCATTATGGAAATTTGAAACTGGCAAATACTATGTGACAATTATTGATGCCCCTGGACATAGAGATTTCATCAAAAATATGATCACTGGTACATCACAAGCTGATTGCGCTGTATTAATTGTAGCTGCTGGTACTGGTGAATTTGAAGCTGGAATTTCAAAAAATGGACAAACCCG	45.8		No amp		474	ATTGTGATAGCTCCGGCTAGTACGGGAAGTGAAAGCAGGAGGAGTACTGCTGTAATTTTTACAGCTCAAACAAAAAGTGGTAATTGCTCAGGCTTTATACCTGCAGGATGTATATTGATAATGGTTGAAATAAAATTAATTGCCCCAAGAATAGAGGATACTCCGGCTATGTGAAGCCTAAAGATTGCTAGATCTACGGATCTTCCTTCATGAGCAATATTTGATGATAGTGGTGGGTATACAGTTCATCCGGTACCAGCACCATTGTCTACTATTCTTCTTATTACTAAGAAAGTTAAGGACGGAGGTAGAAGCCAAAAACTTATATTATTTAGACGTGGGAATGCTATATCAGGGGCTCCTAGTATTAGTGGTACTAATCAATTTCCGAATCCTCCT…	88.2
J4	378	GAACAGACCTCATCAAATAACCGATCTGCGACGCTATAGCTTTGGGTAATTTCAGGACCCGTCTTGAAACACGGACCAAGGAGTCTAGCATGTACGCAAGTCATTGGGAATTAATAAACCTAAAGGCGAAATGAAAGTAAAGATCCTCCTTGCGGGGATCAAGGGAAGATGGTCGGTATTAAAAATCGCCCTCAAAAGCGGGGCCGATCCGCATTCCCGGGGCGTCTCGTTCTCATTGCGAGATGAGGCGCACCAAGAGCGTACACGCTGGGACCCGAAAGATGGTGAACTATGCCTGGTCAGGACGAAGTCAGGGGAAACCCTGATGGAGGTCCGTAGCGATTCTGACGTGCAAATCGATCGTCGGAACTGGGTATA	99.2	288	CATGTTATCTCCATGCCAACCAGAGATTGGTACAAAAGCAACAGCTGCTGGATTGTAACCAATTTTCTTGATGTATGATGATACTTCTTTTTTAATTTCCTCATAACGAGATTCACTGTAGGGTGGTTCAGTGGAATCCATTTTGTTTACTCCGACGATAAGTTGTTTTACTCCAAGAGTGAAAGCAAGTAAAGCGTGTTCTCTGGTTTGTCCATTCTTTGATATACCAGCTTCAAATTCACCAGTACCAGCAGCAACAATTAAGACGGCGCAATCAGCTTGGGATGT	88.2	J4		Poor seq			No amp		594	AAAGATATTGGAACTTTATACTTTATTTTCGGAGCATGATCAGGAATACTAGGAACTTCTCTAAGTATGTTAGTTCGAACAGAACTAGGATGCCCCGGGTCATTAATTGGAAACGACCAAATTTACAATACAATCGTTACTGCCCATGCCTTCATTATAATTTTCTTTATAGTTATACCTATTATAATAGGAGGATTCGGAAATTGATTAGTACCACTAATACTAGGAGCCCCTGATATAGCATTCCCACGTCTAAATAATATAAGTTTTTGGCTTCTACCTCCGTCCTTAACTTTCTTAGTAATAAGAAGAATAGTAGACAATGGTGCTGGTACCGGATGAACTGTATACCCACCACTATCATCAAATATTGCTCATGAAGGAAGATCCGTAGATCTA…	97.8

## Sheet: S4. GenBank Submissions
	28s (D2F1/D3R2)
#	isolate	species	host	location	date collected	primer_F	primer_R	sequence	GenBank accession numbers
1	B2	Coptoborus pseudotenuis	Theobroma cacao	Brazil	2019-06-01	D2F1	D3R2	TCGGACAGACCTCTATTTTTTCATTTATGGAAAAATTTAAAGACCGATCGGCGACGCTATAGCTTTGGGTACTTTCAGGACCCGTCTTGAAACACGGACCAAGGAGTCTAGCATGTGCGCAAGTCATTGGGAACATCACTAAACCTAAAGGCGTAATGAAAGTGAAGGTCTTCCTCGCGAAGACCGAGGGAAGACGGACGATCGCGCGCGAGAAATCGCGCGTTTTCGTATCGTCCTGCATTCCCGGGGCGTCTCGTTCACATCGCGTGAAGAGGCGCACCAAGAGCGTACACGCTGGGACCCGAAAGATGGTGAACTATGCCTGGTCAGGACGAAGTCAGGGGAAACCCTGATGGAGGTCCGTAGCGATTCTGACGTGCAAATCGATCGTCGGAACTGG	MN630578
2	B3	Xyleborus ferrugineus	Theobroma cacao	Brazil	2019-06-01	D2F1	D3R2	GCTTTGGGTACTTTCAGGACCCGTCTTGAAACACGGACCAAGGAGTCTAGCATGTACGCGAGTCATTGGGAATCACTAAACCTAAAGGCGTAATGAAAGTGAAGGTCTTCCTCGCGAAGACCGAGGGAAGACGGACGATCGTGTGGGGATTTATTAATTTCCGATCGTTCTGCATTCCCGGGGCGTCTCGTTCACATCGCGTGAAGAGGCGCACCAAGAGCGTACACGCTGGGACCCGAAAGATGGTGAACTATGCCTGGTCAGGACGAAGTCAGGGGAAACCCTGATGGAGGTCCGTA	MN630579
3	B16	Hypothenemus sp.	Theobroma cacao	Brazil	2019-06-01	D2F1	D3R2	ACTGTTGGCGACGATGTTCTCGGACAGACCTCTTTTTTCTTTTCTAGAAAAATTCAAAGACCGATCGGCGACGCTATAGCTTTGGGTACTTTCAGGACCCGTCTTGAAACACGGACCAAGGAGTCTAGCATGTGCGCGAGTCATTGGGAACATCACTAAACCTAAAGGCGTAATGAAAGTGAAGGTCTTCCTCGCGAAGACCGAGGGAAGACGGACGGTCGCGAATTAATTTTCCGATCGTTCTGCATTCCCGGGGCGTCTCGTTCACATCGCGTGAAGAGGCGCACCAAGAGCGTACACGCTGGGACCCGAAAGATGGTGAACTATGCCTGGTCAGGACGAAGTCAGGGGAAACCCTGATGGAGGTCCGTAGCGATTCTGACGTGCAAATCGATCGTC…	MN630580
4	BC9	Theoborus sp.	Theobroma cacao	Brazil	2019-06-01	D2F1	D3R2	TAGAAAAATTCAAAGACCGATCGGCGACGCTATAGCTTTGGGTACTTTCAGGACCCGTCTTGAAACACGGACCAAGGAGTCTAGCATGTGCGCGAGTCATTGGGAACATCACTAAACCTAAAGGCGTAATGAAAGTGAAGGTCTTCCTCGCGAAGACCGAGGGAAGACGGACGGTCGCGAATTAATTTTCCGATCGTTCTGCATTCCCGGGGCGTCTCGTTCACATCGCGTGAAGAGGCGCACCAAGAGCGTACACGCTGGGACCCGAAAGATGGTGAACTATGCCTGGTCAGGACGAAGTCAGGGGAAACCCTGATGGAGGTCCGTAGCGATTCTGACGTGCAAATCGATCGTCGGAACTGGGTAT	MN630581
5	J4	Araptus sp.	Theobroma cacao	Ecuador	2019-02-01	D2F1	D3R2	GAACAGACCTCATCAAATAACCGATCTGCGACGCTATAGCTTTGGGTAATTTCAGGACCCGTCTTGAAACACGGACCAAGGAGTCTAGCATGTACGCAAGTCATTGGGAATTAATAAACCTAAAGGCGAAATGAAAGTAAAGATCCTCCTTGCGGGGATCAAGGGAAGATGGTCGGTATTAAAAATCGCCCTCAAAAGCGGGGCCGATCCGCATTCCCGGGGCGTCTCGTTCTCATTGCGAGATGAGGCGCACCAAGAGCGTACACGCTGGGACCCGAAAGATGGTGAACTATGCCTGGTCAGGACGAAGTCAGGGGAAACCCTGATGGAGGTCCGTAGCGATTCTGACGTGCAAATCGATCGTCGGAACTGGGTATA	MN630582
	Elongation Factor, EF-1a (eflafor1/eflarev1)
#	isolate	species	host	location	date collected	primer_F	primer_R	sequence	GenBank accession numbers
1	B2	Coptoborus pseudotenuis	Theobroma cacao	Brazil	2019-06-01	Eflafor1	Eflarev1	CCTGGACACAGAGATTTCATCAAGAACATGATCACTGGAACCTCCCAGGCCGATTGTGCTGTGCTAATCGTAGCTGCTGGTACTGGTGAATTTGAAGCTGGAATCTCGAAAAATGGACAGACCAGAGAACACGCTCTTCTCGCCTTTACCCTTGGAGTGAGACAACTTATTGTTGGTGTCAACAAAATGGACTCTACCGAACCGCCCTACAGCGAGTCTCGATTTGAGGAAATTAAAAAGGAGGTCTCTTCTTATATCAAGAAGATTGGTTACAATCCGGCTGCTGTCGTTTTTGTGCCTATTTCTGGTTGGCATGGGGACAACATGTTGGAACCATCCACCAAGATGCCATGGTTCAAGGGATGGTCCATTGAA	MN630572
2	B4	Coptoborus pseudotenuis	Theobroma cacao	Brazil	2019-06-01	Eflafor1	Eflarev1	CCTGGACACAGAGATTTCATCAAGAACATGATCACTGGAACCTCCCAGGCCGATTGTGCTGTGCTAATCGTAGCTGCTGGTACTGGTGAATTTGAAGCTGGAATCTCGAAAAATGGACAGACCAGAGAACACGCTCTTCTCGCCTTTACCCTTGGAGTGAGACAACTTATTGTTGGTGTCAACAAAATGGACTCTACCGAACCGCCCTACAGCGAGTCTCGATTTGAGGAAATTAAAAAGGAGGTCTCTTCTTATATCAAGAAGATTGGTTACAATCCGGCTGCTGTCGTTTTTGTGCCTATTTCTGGTTGGCATGGGGACAACATGTTGGAACCATCCACCAAGATGCCATGGTTCAAGGGATGGTCCATTGAACGGTAAAGAAG	MN630573
3	B3	Xyleborus ferrugineus	Theobroma cacao	Brazil	2019-06-01	Eflafor1	Eflarev1	ATGCTTCCTGGACACAGAGATTTCATCAAGAACATGATCACTGGAACATCCCAGGCCGATTGTGCTGTGCTAATTGTAGCTGCTGGTACTGGTGAATTTGAAGCTGGTATCTCGAAAAATGGACAGACCAGAGAACATGCTCTTCTCGCCTTTACTCTTGGAGTAAGACAACTTATTGTCGGTGTCAACAAAATGGATTCCACCGAACCGCCCTACAGTGAGTCTCGATTTGAGGAAATTAAAAAGGAAGTCTCTTCTTATATCAAGAAGATTGGTTACAATCCGGCTGCTGTCGTTTTTGTGCCTATTTCTGGTTGGCACGGAGACAACATGTTGGAACCATCCACCAAGATGCCATGGTTCAAGGGA	MN630574
4	B16	Hypothenemus sp.	Theobroma cacao	Brazil	2019-06-01	Eflafor1	Eflarev1	AGCTGACTGCGCTGTCTTGATCGTTGCCGCTGGTACTGGAGAGTTTGAGGCCGGTATCTCAAAGAATGGACAAACCAGAGAACACGCTCTATTGGCTTTCACTCTTGGTGTGAGGCAACTTATCATTGGTGTCAACAAAATGGACTCCACCGAACCTCCATACAGCGAAAGCCGTTTCGAAGAAATCAAAAAGGAAGTCTCTTCATACATTAAGAGAATTGGATATAATCCAGCCACTGTTGCTTTTGTCCCAATTTCCGGATGGCACGGAGATAATATGTTGGAACCCTCTACTAAAATGCCATGGTTCAAAGGATGGTCCATTGAA	MN630575
5	BC1	Theoborus sp.	Theobroma cacao	Brazil	2019-06-01	Eflafor1	Eflarev1	TGGACACAGAGATTTTATCAAGAACATGATCACTGGAACCTCCCAGGCCGATTGTGCTGTGCTAATCGTAGCTGCTGGTACTGGTGAATTTGAGGCTGGAATCTCCAAAAATGGACAGACTAGAGAACACGCTCTTCTCGCCTTTACCCTTGGAGTGAGACAACTTATTGTCGGTGTCAACAAAATGGACTCCACCGAACCTCCCTACAGTGAGCCCCGATTTGAGGAAATTAAAAAGGAAGTCTCTTCGTATATCAAGAAGATTGGTTACAATCCGGCTGCCGTCGTTTTTGTGCCTATTTCTGGTTGGCATGGAGACAACATGTTGGAACCATCCACCAAGATGCCATGGTTCAAAGGATGGTC	MN630576
6	J2	Araptus sp.	Theobroma cacao	Ecuador	2019-02-01	Eflafor1	Eflarev1	GACACAGAGATTTCATTAAGAACATGATTACTGGAACATCCCAAGCTGATTGCGCCGTCTTAATTGTTGCTGCTGGTACTGGTGAATTTGAAGCTGGTATATCAAAGAATGGACAAACCAGAGAACACGCTTTACTTGCTTTCACTCTTGGAGTAAAACAACTTATCGTCGGAGTAAACAAAATGGATTCCACTGAACCACCCTACAGTGAATCTCGTTATGAGGAAATTAAAAAAGAAGTATCATCATACATCAAGAAAATTGGTTACAATCCAGCAGCTGTTGCTTTTGTACCAATCTCTGGTTGGCATGGAGATAACATGTTGGAAGCTTCCACCAAGATGCCATGGTTCAAAGGATGGTCCATTG	MN630577
	Elongation Factor, EF-1a (ets149/efa754)
#	isolate	species	host	location	date collected	primer_F	primer_R	sequence	GenBank accession numbers
1	B3	Xyleborus ferrugineus	Theobroma cacao	Brazil	2019-06-01	ETS149	EFA754	TGATGCTTCCTGGACACAGAGATTTCATCAAGAACATGATCACTGGAACATCCCAGGCCGATTGTGCTGTGCTAATTGTAGCTGCTGGTACTGGTGAATTTGAAGCTGGTATCTCGAAAAATGGACAGACCAGAGAACATGCTCTTCTCGCCTTTACTCTTGGAGTAAGACAACTTATTGTCGGTGTCAACAAAATGGATTCCACCGAACCGCCCTACAGTGAGTCTCGATTTGAGGAAATTAAAAAGGAAGTCTCTTCTTATATCAAGAAGATTGGTTACAATCCGGCTGCTGTCGTTTTTGTGCCTATTTCTGGTTGGCACGGAGACAACATGTTG	MN630568
2	B7	Coptoborus pseudotenuis	Theobroma cacao	Brazil	2019-06-01	ETS149	EFA754	AAATGGGTAAGGGCTCCTTCAAATACGCCTGGGTATTGGATAAATTGAAGGCCGAGCGTGAGCGTGGTATTACCATTGACATTGCCCTATGGAAATTCGAAACTGCAAAGTACTATGTAACCATCATCGATGCCCCTGGACACAGAGATTTCATCAAGAACATGATCACTGGAACCTCCCAGGCCGATTGTGCTGTGCTAATCGTAGCTGCTGGTACTGGTGAATTTGAAGCTGGAATCTCGAAAAATGGACAGACCAGAGAACACGCTCTTCTCGCCTTTACCCTTGGAGTGAGACAACTTATTGTTGGTGTCAACAAAATGGACTCTACCGAACCGCCCTACAGCGAGTCTCGATTTGAGGAAATTAAAAAGGAGGTCTCTTCTTATATCAAGAAGA…	MN630569
3	B14	Theoborus sp.	Theobroma cacao	Brazil	2019-06-01	ETS149	EFA754	GGAAATTCGAAACTGCAAAGTACTATGTAACCATCATTGATGCCCCTGGACACAGAGATTTTATCAAGAACATGATCACTGGAACCTCCCAGGCCGATTGTGCTGTGCTAATCGTAGCTGCTGGTACTGGTGAATTTGAGGCTGGAATCTCCAAAAATGGACAGACTAGAGAACACGCTCTTCTCGCCTTTACCCTTGGAGTGAGACAACTTATTGTCGGTGTCAACAAAATGGACTCCACCGAACCTCCCTACAGTGAGCCCCGATTTGAGGAAATTAAAAAGGAAGTCTCTTCGTATATCAAGAAGATTGGTTACAATCCGGCTGCCGTCGTTTTTGTGCCTATTTCTGGTTGGCATGGAGACAACATGTTGGAACCATCCACCAAGATGCCATGGT…	MN630570
4	B16	Hypothenemus sp.	Theobroma cacao	Brazil	2019-06-01	ETS149	EFA754	GCTGAACGTGAACGTGGTATCACCATTGACATTGCCTTGTGGAAATTTGAAACCGCTAAATACTACGTAACCATCATTGACGCTCCTGGGCACAGAGATTTCATCAAAAACATGATCACTGGAACCTCCCAAGCTGACTGCGCTGTCTTGATCGTTGCCGCTGGTACTGGAGAGTTTGAGGCCGGTATCTCAAAGAATGGACAAACCAGAGAACACGCTCTATTGGCTTTCACTCTTGGTGTGAGGCAACTTATCATTGGTGTCAACAAAATGGACTCCACCGAACCTCCATACAGCGAAAGCCGTTTCGAAGAAATCAAAAAGGAAGTCTCTTCATACATTAAGAGAATTGGATATAATCCAGCCACTGTTGCTTTTGTCCCAATTTCCGGATGGCAC…	MN630571
	ITS2 (ITS2F/ITS2R)
#	isolate	species	host	location	date collected	primer_F	primer_R	sequence	GenBank accession numbers
1	B7	Coptoborus pseudotenuis	Theobroma cacao	Brazil	2019-06-01	ITS2F	ITS2R	GTCTATTTCAAAGACTGCTCGGTGTCCGACGTAAAGACGACGAAACGACTTTTTAACACACACCACTACGACGAGAAAACGACGATCGATCGATCAATCGAACGATCCCGACGCATCGTCGACGTGTGTATGTGTGTCGTTTCGACGTCGCGCGGCATCGCAGCGAGATGGATGTCCGCGCGAGCGAGCGAGCGCGCCCGCTCTCGTCACGAAGATCGTCGAAACGAGATATTCCTTATTTTCCATAACTAATATACACTCGTATTCCGATCCTTTCCTATATTATTATGTATGATATAGAAAGAGTGACGCGGTGGCGCGTGCGTTCGCGCGATGTCTTAAAATGCGAGAGCGTGTGTGGTGTGCGCACAATTCATACTTGTAATCAGTAGTATCGTC…	MN549519
	COI (LCO1490/HCO2198)
#	isolate	species	host	location	date collected	primer_F	primer_R	sequence	GenBank accession numbers
1	B3	Xyleborus ferrugineus	Theobroma cacao	Brazil	2019-06-01	LCO1490	HCO2198	GGACATCCCTCAGAGTGCTCATTCGAACCGAGCTAGGAACCCCAGGAAGATTAATTATAGACGATCAAATCTTCAATACAATTGTAACTGCCCATGCATTCATCATAATTTTCTTTATAGTTATACCAATCCTAATTGGGGGATTCGGAAATTGACTAGTACCATTAATGCTAGGAGCACCAGATATAGCATTCCCACGACTTAACAACATAAGATTTTGACTCCTTCCCCCCAGACTATCACTATTATTAATAAGAAGAATTATTGATAAAGGCGCAGGAACAGGTTGAACTGTTTATCCGCCTTTAGCCGCAAACATTGCCCACGAAGGGGCATCAATCGATTTAGCAATTTTTAGTCTTCACATATCTGGGGTTTCCTCCATCCTAGGGGCCATCA…	MN551793
2	J4	Araptus sp.	Theobroma cacao	Ecuador	2019-02-01	LCO1490	HCO2198	AAAGATATTGGAACTTTATACTTTATTTTCGGAGCATGATCAGGAATACTAGGAACTTCTCTAAGTATGTTAGTTCGAACAGAACTAGGATGCCCCGGGTCATTAATTGGAAACGACCAAATTTACAATACAATCGTTACTGCCCATGCCTTCATTATAATTTTCTTTATAGTTATACCTATTATAATAGGAGGATTCGGAAATTGATTAGTACCACTAATACTAGGAGCCCCTGATATAGCATTCCCACGTCTAAATAATATAAGTTTTTGGCTTCTACCTCCGTCCTTAACTTTCTTAGTAATAAGAAGAATAGTAGACAATGGTGCTGGTACCGGATGAACTGTATACCCACCACTATCATCAAATATTGCTCATGAAGGAAGATCCGTAGATCTA…	MN551794
	Primers and sequences
	D2F1	ACTGTTGGCGACGATGTTCT
	D3R2	TCTTCGCCCCTATACCC
	eflafor1	TACGTAACCATCATTGATGCTYCC
	eflarev1	CTTCTTTACGTTCAATGGACCATCC
	ets149	ATCGAGAAGTICGAGAAGGAGGCYCARGAAATGGG
	efa754	CCACCAATTTTGTAGACATC
	ITS2F	GTGGATCCTGTGAACTGCAGGACACATG
	ITS2R	GTGAATTCATGCTTAAATTTAGGGGGTA
	LCO1490	GGTCAACAAATCATAAAGATATTGG
	HCO2198	TAAACTTCAGGGTGACCAAAAAATCA
